# Supplementary material for: Exploring the Impact of Insertion/Deletion in FTO and PLIN1 Genes on Morphometric Traits in Sheep
Source: Animals (Basel). 2023 Sep 27;13(19):3032. doi: 10.3390/ani13193032 (PMC10571888; doi:10.3390/ani13193032)
Supplement: Supplementary file 1 [file animals-13-03032-s001.zip]

Archive with 1 entries (1 files):
- animals-2569394-supplementary.pdf
